# Supplementary material for: Single-cell and transcriptomic analyses reveal the role of PCDH17 in the non-inflammatory tumor microenvironment of pancreatic cancer
Source: Front Endocrinol (Lausanne). 2025 May 23;16:1559909. doi: 10.3389/fendo.2025.1559909 (PMC12141026; doi:10.3389/fendo.2025.1559909)
Supplement: Supplementary file 2 [file DataSheet1.zip]

Archive with 3 entries (2 files):
- Supplementary/
- Supplementary/Supplementary Table 1.txt
- Supplementary/Supplementary Table 2.txt
