# Supplementary material for: Single-cell and transcriptomic analyses reveal the role of PCDH17 in the non-inflammatory tumor microenvironment of pancreatic cancer
Source: Front Endocrinol (Lausanne). 2025 May 23;16:1559909. doi: 10.3389/fendo.2025.1559909 (PMC12141026; doi:10.3389/fendo.2025.1559909)
Supplement: Supplementary file 2 [file DataSheet1.zip › Supplementary/Supplementary Table 1.txt]

Gene	Type
CCL3	Chemokine
CCL4	Chemokine
CCL8	Chemokine
CXCL10	Chemokine
CCL26	Chemokine
CCL7	Chemokine
CCL13	Chemokine
CCR5	Receptor
CXCL11	Chemokine
CCL18	Chemokine
CCL5	Chemokine
CCL15	Chemokine
CCR1	Receptor
CXCL9	Chemokine
CXCL16	Chemokine
CXCL5	Chemokine
CXCL1	Chemokine
CCL2	Chemokine
CXCL2	Chemokine
CXCL3	Chemokine
CCL24	Chemokine
CCL23	Chemokine
CXCL13	Chemokine
CXCR6	Receptor
CCR7	Receptor
CXCL8	Chemokine
CCL20	Chemokine
CXCL12	Chemokine
CCL11	Chemokine
CXCR3	Receptor
CCR2	Receptor
XCL2	Chemokine
CXCL17	Chemokine
CXCR4	Receptor
CCL17	Chemokine
CXCR2	Receptor
CCL21	Chemokine
CXCR1	Receptor
CCL28	Chemokine
CCR8	Receptor
CX3CL1	Chemokine
CXCL6	Chemokine
CXCL14	Chemokine
CCL25	Chemokine
CCR3	Receptor
XCR1	Receptor
CCL1	Chemokine
CCL19	Chemokine
CCL22	Chemokine
CCR4	Receptor
CCR10	Receptor
CCR6	Receptor
CX3CR1	Receptor
CCL14	Chemokine
XCL1	Chemokine
CCR9	Receptor
CXCR5	Receptor
CCL16	Chemokine
CCL27	Chemokine
TAP2	MHC
TAP1	MHC
HLA-DRB1	MHC
HLA-DQB1	MHC
HLA-DRA	MHC
HLA-DPA1	MHC
HLA-DPB1	MHC
HLA-DQA1	MHC
HLA-DMB	MHC
HLA-F	MHC
HLA-A	MHC
HLA-B	MHC
B2M	MHC
HLA-DOB	MHC
TAPBP	MHC
HLA-E	MHC
HLA-C	MHC
HLA-DQA2	MHC
HLA-DOA	MHC
HLA-G	MHC
HLA-DMA	MHC
TNFSF9	Immunostimulator
CD86	Immunostimulator
TNFRSF18	Immunostimulator
TNFSF13B	Immunostimulator
PVR	Immunostimulator
IL2RA	Immunostimulator
CD80	Immunostimulator
CD70	Immunostimulator
NT5E	Immunostimulator
IL6	Immunostimulator
TNFRSF9	Immunostimulator
TNFSF14	Immunostimulator
ICOS	Immunostimulator
TNFSF15	Immunostimulator
TNFSF4	Immunostimulator
TNFRSF8	Immunostimulator
CD48	Immunostimulator
TNFRSF4	Immunostimulator
ENTPD1	Immunostimulator
IL6R	Immunostimulator
TNFRSF14	Immunostimulator
CD276	Immunostimulator
MICB	Immunostimulator
LTA	Immunostimulator
CD28	Immunostimulator
CD27	Immunostimulator
KLRC1	Immunostimulator
ULBP1	Immunostimulator
TNFSF18	Immunostimulator
BTNL2	Immunostimulator
ICOSLG	Immunostimulator
RAET1E	Immunostimulator
HHLA2	Immunostimulator
TNFSF13	Immunostimulator
CD40	Immunostimulator
TNFRSF25	Immunostimulator
TNFRSF17	Immunostimulator
CD40LG	Immunostimulator
KLRK1	Immunostimulator
TNFRSF13B	Immunostimulator
TMIGD2	Immunostimulator
TNFRSF13C	Immunostimulator
