# Supplementary material for: Single-cell and transcriptomic analyses reveal the role of PCDH17 in the non-inflammatory tumor microenvironment of pancreatic cancer
Source: Front Endocrinol (Lausanne). 2025 May 23;16:1559909. doi: 10.3389/fendo.2025.1559909 (PMC12141026; doi:10.3389/fendo.2025.1559909)
Supplement: Supplementary file 2 [file DataSheet1.zip › Supplementary/Supplementary Table 2.txt]

Variable in Pancancer T cell inflamed score	coefficients
CCL5	0.008346
CD27	0.072293
CD274	0.042853
CD276	-0.0239
CD8A	0.031021
CMKLR1	0.151253
CXCL9	0.074135
CXCR6	0.004313
HLA-DQA1	0.020091
HLA-DRB1	0.058806
HLA-E	0.07175
IDO1	0.060679
LAG3	0.123895
NKG7	0.075524
PDCD1LG2	0.003734
PSMB10	0.032999
STAT1	0.250229
TIGIT	0.084767
